# Supplementary material for: A Systematic Review of the Literature on the Current Revascularization Strategies for Aberrant Left Vertebral Artery During Total Endovascular and Hybrid Treatment of Aortic Arch Disease
Source: J Clin Med. 2025 Oct 27;14(21):7626. doi: 10.3390/jcm14217626 (PMC12608799; doi:10.3390/jcm14217626)
Supplement: Supplementary file 1 [file jcm-14-07626-s001.zip]

Archive with 1 entries (1 files):
- jcm-3849877-supplementary.pdf
